# Supplementary material for: Polydeoxyribonucleotides Pre-Clinical Findings in Bone Healing: A Scoping Review
Source: Dent J (Basel). 2023 Dec 4;11(12):280. doi: 10.3390/dj11120280 (PMC10743101; doi:10.3390/dj11120280)
Supplement: Supplementary file 1 [file dentistry-11-00280-s001.zip]

Archive with 1 entries (1 files):
- dentistry-2599403-supplementary.pdf
